# Supplementary material for: Mapping the molecular basis for growth related phenotypes in industrial producer CHO cell lines using differential proteomic analysis
Source: BMC Biotechnol. 2021 Jul 23;21:43. doi: 10.1186/s12896-021-00704-8 (PMC8305936; doi:10.1186/s12896-021-00704-8)
Supplement: Supplementary file 3 — Additional file 3. Differentially expressed proteins identified by LC-MS/MS analysis. Full list of differentially expressed proteins identified between high/low peak VCD and extended/normal VCD CDCLs at day 6 and 10 of culture (xls). [file 12896_2021_704_MOESM3_ESM.xlsx]

## Sheet: High.Low VCD Day 6
Accession	Gene	Description	Anova (p)	Max fold change	Highest mean condition
G3I4X8	SBNO1	Protein strawberry notch-like 1	0.00273552	8.84026	High Peak VCD
G3H4I1	RAB10	Ras-related protein Rab-8A	0.000548777	7.14989	High Peak VCD
G3I8U4	SMCHD1	EMILIN-2 (Fragment)	0.00755862	5.16034	High Peak VCD
G3HH18	RECQL	ATP-dependent DNA helicase	0.00679831	5.01902	High Peak VCD
G3H6D9	DNMT1	DNA (cytosine-5)-methyltransferase	0.00636985	4.8661	High Peak VCD
G3HV48	AAAS	Aladin	0.0241518	3.76466	High Peak VCD
G3HZV0	RPL10A	Ribosomal protein	0.000678575	3.74217	High Peak VCD
G3IFQ3	DDX31	Putative ATP-dependent RNA helicase DDX31	0.00354992	3.67316	High Peak VCD
G3HF40	POLRMT	DNA-directed RNA polymerase	0.00691479	3.57855	High Peak VCD
G3GXH4	CDK6	Cell division protein kinase 6	0.0150419	3.47384	High Peak VCD
G3HCY7	TRMT1	tRNA (guanine(26)-N(2))-dimethyltransferase	0.00152005	3.09442	High Peak VCD
G3HRM7	PRIM1	DNA primase	0.00582022	3.07031	High Peak VCD
G3IB34	PDCD11	Protein RRP5-like	0.00457232	3.06778	High Peak VCD
G3HV92	DKC1	DKC1	0.0028815	3.0523	High Peak VCD
G3HK64	TUBGCP3	Gamma-tubulin complex component	0.0296365	3.03488	High Peak VCD
G3I732	POLD1	DNA polymerase	0.000977191	2.70805	High Peak VCD
G3H5Q3	MSH2	DNA mismatch repair protein	0.0102133	2.60762	High Peak VCD
G3HMC7	TBRG4	Protein TBRG4	0.00407096	2.57888	High Peak VCD
G3H7V9	MCM2	DNA helicase	0.00209912	2.55582	High Peak VCD
G3H5Q5	MSH6	DNA mismatch repair protein	0.00625754	2.50084	High Peak VCD
G3GUX2	XPO7	Exportin-7 (Fragment)	0.000900172	2.43456	High Peak VCD
G3ICS0	WDR11	Bromodomain and WD repeat-containing protein 2	0.00686151	2.39129	High Peak VCD
G3H7T9	HUWE1	E3 ubiquitin-protein ligase HUWE1 (Fragment)	0.0129018	2.38299	High Peak VCD
G3I863	EPHA2	Ephrin type-A receptor 2	0.00025655	2.37317	High Peak VCD
G3IHT0	VPS33B	Vacuolar protein sorting-associated protein 33B	0.0232753	2.35496	High Peak VCD
G3ILF9	PYGL	Alpha-1,4 glucan phosphorylase	0.0188454	2.35376	High Peak VCD
G3I369	GLG1	Golgi apparatus protein 1	0.00293407	2.31903	High Peak VCD
G3IAX4	GPX8	Glutathione peroxidase	0.00391515	2.31595	High Peak VCD
G3HKF6	BRIX1	Brix domain-containing protein 2	0.00111533	2.30813	High Peak VCD
G3HIQ0	TARS	Threonyl-tRNA synthetase, cytoplasmic	0.0183185	2.28187	High Peak VCD
G3IAU0	SMC4	Uncharacterized protein (Fragment)	0.00654184	2.27896	High Peak VCD
G3HWJ2	PLEC	Plectin-1	0.00489781	2.27445	High Peak VCD
G3H451	NOP56	Nucleolar protein 56	0.000507955	2.25978	High Peak VCD
G3H5A9	DIS3	Exosome complex exonuclease RRP44	0.00050052	2.25023	High Peak VCD
G3I3J1	ASNS	Asparagine synthetase [glutamine-hydrolyzing]	0.0411214	2.24986	High Peak VCD
G3GZW7	RRP12	RRP12-like protein	0.00566102	2.24876	High Peak VCD
G3H6Z4	PYGB	Alpha-1,4 glucan phosphorylase	0.000401482	2.24283	High Peak VCD
G3HAT2	NAA15	NMDA receptor-regulated protein 1	0.015945	2.17953	High Peak VCD
G3H559	MAN2A1	Alpha-mannosidase	0.017157	2.17334	High Peak VCD
G3IFE7	PGM2	Phosphoglucomutase-2	0.00706364	2.14114	High Peak VCD
G3HUV1	TEAD1	Transcriptional enhancer factor TEF-1	0.0204147	2.13739	High Peak VCD
G3HDC9	NOP9	Pumilio domain-containing protein C14orf21-like	0.00428107	2.12869	High Peak VCD
G3HL16	SF3B1	Splicing factor 3B subunit 1	0.00592115	2.11588	High Peak VCD
G3GUS6	PDE12	2',5'-phosphodiesterase 12	0.000531891	2.08733	High Peak VCD
G3HIS0	PSMD6	26S proteasome non-ATPase regulatory subunit 6	0.00730219	2.08557	High Peak VCD
G3GS70	IPO5	Importin-5	0.00818586	2.06853	High Peak VCD
G3I841	SEPSECS	O-phosphoseryl-tRNA(Sec) selenium transferase	0.0117491	2.05003	High Peak VCD
G3H9F5	ELP1	Elongator complex protein 1	0.0384211	2.04138	High Peak VCD
G3HRY8	SMARCA5	SWI/SNF-related matrix-associated actin-dependent regulator of chromatin subfamily A member 5	0.00203771	2.01795	High Peak VCD
G3ILQ1	TRIP13	Thyroid receptor-interacting protein 13	0.0158263	2.00223	High Peak VCD
G3H9S2	TRMT1L	tRNA (guanine(26)-N(2))-dimethyltransferase	0.00180466	1.99411	High Peak VCD
G3HR69	PPP2R5D	Serine/threonine-protein phosphatase 2A 56 kDa regulatory subunit	0.0223884	1.97505	High Peak VCD
G3IPH0	PRPF8	Pre-mRNA-processing-splicing factor 8	0.0236299	1.97345	High Peak VCD
G3GRD8	IARS2	Isoleucyl-tRNA synthetase, mitochondrial	0.0112516	1.97157	High Peak VCD
G3HYF3	POLA1	DNA polymerase	0.00659585	1.95357	High Peak VCD
G3GXT2	CAD	CAD protein	0.00856194	1.93879	High Peak VCD
G3HPV6	H4C1	Histone H4	0.00285244	1.92865	High Peak VCD
G3I904	EMC1	Uncharacterized protein KIAA0090	0.00270993	1.91857	High Peak VCD
G3GRE1	EPRS	Bifunctional aminoacyl-tRNA synthetase (Fragment)	0.00031213	1.91096	High Peak VCD
G3H0F0	SIN3A	Paired amphipathic helix protein Sin3a	0.0235587	1.90725	High Peak VCD
G3HHJ1	ALG11	ALG11	0.005907	1.90218	High Peak VCD
G3GUM5	NCAPD2	Condensin complex subunit 1	0.00537829	1.88759	High Peak VCD
G3H9C3	NOC3L	Nucleolar complex protein 3 homolog	0.0115865	1.86806	High Peak VCD
G3HWX8	HSD17B12	Estradiol 17-beta-dehydrogenase 12	0.00479186	1.8609	High Peak VCD
G3HAF4	SF3B3	Splicing factor 3B subunit 3	0.00975845	1.85233	High Peak VCD
G3HR05	NCAPG	Condensin complex subunit 3	0.0119324	1.84806	High Peak VCD
G3I2J5	SUN2	Protein unc-84-like B	0.00328037	1.83674	High Peak VCD
G3HV73	PARP1	Poly [ADP-ribose] polymerase	0.00548531	1.82517	High Peak VCD
G3HGR7	TM9SF2	Transmembrane 9 superfamily member (Fragment)	0.00603256	1.8194	High Peak VCD
G3H916	WDR3	WD repeat-containing protein 3	0.00293993	1.81405	High Peak VCD
G3GV30	EML4	Echinoderm microtubule-associated protein-like 4 (Fragment)	0.00516726	1.80073	High Peak VCD
G3IBF6	PDS5A	Sister chromatid cohesion protein PDS5-like A	0.012114	1.7957	High Peak VCD
G3I8Y5	POLR2B	DNA-directed RNA polymerase subunit beta	0.0131001	1.78868	High Peak VCD
G3I7H7	ACAD9	Acyl-CoA dehydrogenase family member 9, mitochondrial	0.028992	1.78622	High Peak VCD
G3HXU5	DHX36	Putative ATP-dependent RNA helicase DHX36	0.00102624	1.78574	High Peak VCD
G3IGD1	TMEM33	Transmembrane protein 33	0.00222025	1.78507	High Peak VCD
G3HDD8	IPO4	Importin-4	0.00701011	1.78175	High Peak VCD
G3IGI5	PUM3	Pumilio domain-containing protein KIAA0020-like	0.00687356	1.77937	High Peak VCD
G3HES3	CSE1L	Exportin-2	0.0079095	1.77318	High Peak VCD
G3GU75	GCN1	Translational activator GCN1	0.00493801	1.76564	High Peak VCD
G3I150	PES1	Pescadillo-like	0.000265161	1.76505	High Peak VCD
G3H6Z8	APMAP	Adipocyte plasma membrane-associated protein	0.0184855	1.75833	High Peak VCD
G3IDN7	FAM3C	Protein FAM3C	0.00820981	1.75662	High Peak VCD
G3H5M8	HEATR3	HEAT repeat-containing protein 3	0.00829343	1.74183	High Peak VCD
G3H3H9	RNPEP	Aminopeptidase B	0.0117246	1.73687	High Peak VCD
G3HJS1	SPTBN1	Spectrin beta chain, brain 1	0.00329862	1.72123	High Peak VCD
G3IAV2	TBPL1	TATA box-binding protein 1	0.0212269	1.71801	High Peak VCD
G3HJS0	SPTBN1	Spectrin beta chain, brain 1	0.00169132	1.71487	High Peak VCD
G3IJ36	NOC2L	Nucleolar complex protein 2-like	0.00044883	1.70176	High Peak VCD
G3I6U3	DDX54	ATP-dependent RNA helicase DDX54	0.0075498	1.69993	High Peak VCD
G3HVL1	CDK1	Cell division control protein 2-like	0.00370458	1.69818	High Peak VCD
G3HHD8	VRK1	Serine/threonine-protein kinase VRK1	0.0189683	1.69354	High Peak VCD
G3GV47	LRPPRC	Leucine-rich PPR motif-containing protein, mitochondrial	0.0249753	1.68045	High Peak VCD
G3HQQ3	DHX16	Putative pre-mRNA-splicing factor ATP-dependent RNA helicase DHX16	0.0227831	1.67451	High Peak VCD
G3INF7	GSTM1	Glutathione S-transferase Mu 1	0.0217514	1.67419	High Peak VCD
G3IAI5	MCM5	DNA helicase	0.0137528	1.66948	High Peak VCD
G3HW44	MARS	Methionyl-tRNA synthetase, cytoplasmic	0.0123654	1.65897	High Peak VCD
G3HQR1	GNL1	Guanine nucleotide-binding protein-like 1 (Fragment)	0.0158959	1.65874	High Peak VCD
G3IJB6	RCC2	Protein RCC2	0.0116406	1.65723	High Peak VCD
G3I8X2	ACSL1	Long-chain-fatty-acid--CoA ligase 1	0.00985672	1.65683	High Peak VCD
G3HYU7	XPO5	Exportin-5	0.0189014	1.65571	High Peak VCD
G3HSA2	MYBBP1A	Myb-binding protein 1A	0.0111086	1.64847	High Peak VCD
G3IAP8	DHRS7	Dehydrogenase/reductase SDR family member 7	0.00580273	1.63914	High Peak VCD
G3I5Z8	ECM29	Proteasome-associated protein ECM29-like	0.00610779	1.63903	High Peak VCD
G3HLR4	GHITM	GHITM	0.00121034	1.63895	High Peak VCD
G3GYY4	NAT10	RNA cytidine acetyltransferase	0.00165537	1.62315	High Peak VCD
G3GUU6	PRKCD	Non-specific serine/threonine protein kinase	0.00613496	1.62031	High Peak VCD
G3IBT1	PRPF6	Pre-mRNA-processing factor 6	0.0163351	1.61861	High Peak VCD
G3GRK8	NEDD4	E3 ubiquitin-protein ligase NEDD4	0.0223654	1.60554	High Peak VCD
G3HFP5	DDX10	RNA helicase	0.0202128	1.59475	High Peak VCD
G3HYL1	CTR9	RNA polymerase-associated protein CTR9-like	0.0109966	1.59198	High Peak VCD
G3HF46	PTBP1	Polypyrimidine tract-binding protein 1	0.01708	1.59159	High Peak VCD
G3ILB6	ZADH2	Zinc-binding alcohol dehydrogenase domain-containing protein 2	0.00860425	1.5895	High Peak VCD
G3HHX7	SKIV2L2	Superkiller viralicidic activity 2-like 2	0.0114558	1.58915	High Peak VCD
G3HRD3	PRMT5	Protein arginine N-methyltransferase 5	0.00403556	1.58471	High Peak VCD
G3HCX7	FARSA	Phenylalanyl-tRNA synthetase alpha chain	0.0194905	1.57974	High Peak VCD
G3IAH6	POLR1A	DNA-directed RNA polymerase I subunit RPA1	0.0190336	1.56283	High Peak VCD
G3HEV5	TTC27	Tetratricopeptide repeat protein 27	0.000498382	1.55964	High Peak VCD
G3H9B2	MYOF	Myoferlin	0.0118559	1.54861	High Peak VCD
G3GUQ7	EMG1	EMG1	0.0127053	1.54796	High Peak VCD
G3IJ99	ABCD3	ATP-binding cassette sub-family D member 3 (Fragment)	0.0029203	1.54782	High Peak VCD
G3H6T5	HK1	Hexokinase-1	0.00850559	1.51662	High Peak VCD
G3HXA2	BZW2	Basic leucine zipper and W2 domain-containing protein 2	0.00516375	1.5081	High Peak VCD
G3ID08	DHX15	Putative pre-mRNA-splicing factor ATP-dependent RNA helicase DHX15	0.00438971	1.50404	High Peak VCD
G3GUN0	CHD4	Chromodomain-helicase-DNA-binding protein 4	0.0134092	1.50321	High Peak VCD
G3IPB5	PRPF8	Pre-mRNA-processing-splicing factor 8	0.00728409	1.50041	High Peak VCD
G3H1L7	RDH11	Vesicle transport through interaction with t-SNAREs-like 1B	0.00625564	1.49634	High Peak VCD
G3GS82	ABCC4	Multidrug resistance-associated protein 4 (Fragment)	0.0115973	1.49575	High Peak VCD
G3HQ17	Prxl2a	Uncharacterized protein C10orf58-like	4.23664e-07	Infinity	Low Peak VCD
G3IHQ6	MPST	Sulfurtransferase	0.0422217	11.769	Low Peak VCD
G3GV15	ELOVL7	Elongation of very long chain fatty acids protein 7	0.000185743	5.0878	Low Peak VCD
G3HLR7	ADA	Adenosine deaminase	0.00311158	4.38837	Low Peak VCD
G3HI80	MMAB	Cob(I)yrinic acid a,c-diamide adenosyltransferase, mitochondrial	0.00187923	4.19269	Low Peak VCD
G3HS21	AK3	GTP:AMP phosphotransferase AK3, mitochondrial	0.00297723	3.35662	Low Peak VCD
G3HQV4	ACAA1B	3-ketoacyl-CoA thiolase B, peroxisomal (Fragment)	0.00253113	2.88836	Low Peak VCD
G3HRX0	SRI	Sorcin (Fragment)	0.000973961	2.86022	Low Peak VCD
G3GXD0	DCXR	DCXR	0.0165243	2.84296	Low Peak VCD
G3I4L6	PC	Pyruvate carboxylase	0.00589653	2.68246	Low Peak VCD
G3HTG9	GLOD4	Glyoxalase domain-containing protein 4	0.015811	2.6163	Low Peak VCD
G3H928	AK2	Adenylate kinase 2, mitochondrial	0.00439391	2.54832	Low Peak VCD
G3H0B5	IDH3A	Isocitrate dehydrogenase [NAD] subunit, mitochondrial	0.00239509	2.42044	Low Peak VCD
G3IAI6	HMOX1	Heme oxygenase	0.00966539	2.40104	Low Peak VCD
G3H2N6	PDCD6IP	Programmed cell death 6-interacting protein	0.00268894	2.39745	Low Peak VCD
G3I525	AOC3	Amine oxidase (Fragment)	0.0259249	2.36312	Low Peak VCD
G3I7M2	TUFM	Elongation factor Tu	0.0106209	2.35967	Low Peak VCD
G3HQR9	HSD17B8	Estradiol 17-beta-dehydrogenase 8	0.0192596	2.29415	Low Peak VCD
G3HI59	ACADS	Short-chain specific acyl-CoA dehydrogenase	0.0231724	2.24515	Low Peak VCD
G3HA23	MDH2	Malate dehydrogenase (Fragment)	0.00308788	2.22519	Low Peak VCD
G3I624	GMPPA	Mannose-1-phosphate guanyltransferase alpha	0.00338928	2.18133	Low Peak VCD
G3HLX1	ATP6V0A1	V-type proton ATPase subunit a	0.000232559	2.16258	Low Peak VCD
G3HCU8	PSMC5	26S protease regulatory subunit 8	0.0113727	2.15634	Low Peak VCD
G3HQP7	FLOT1	Flotillin-1	0.000510065	2.1499	Low Peak VCD
G3HMY0	HMGCS1	3-hydroxy-3-methylglutaryl coenzyme A synthase	0.00568905	2.14512	Low Peak VCD
G3HXL6	ANXA4	Annexin	0.00270249	2.14202	Low Peak VCD
G3IHH6	FAH	Fumarylacetoacetase	0.0329408	2.12251	Low Peak VCD
Q9JJN7	CBR3	CBR3	0.00824332	2.10338	Low Peak VCD
G3HU51	IDH1	Isocitrate dehydrogenase [NADP]	0.00631436	2.10219	Low Peak VCD
G3HDW4	ACOT13	ACOT13	0.00737612	2.09715	Low Peak VCD
G3H8M2	QKI	Protein quaking (Fragment)	0.0264386	2.07209	Low Peak VCD
G3H6W0	ATP6V1B2	ATP6V1B2 (Fragment)	0.00882607	2.03698	Low Peak VCD
G3II47	ACO2	Aconitate hydratase, mitochondrial	0.00833959	2.02089	Low Peak VCD
G3I4G1	XDH	Xanthine dehydrogenase/oxidase	5.81728e-05	2.01665	Low Peak VCD
G3H2A5	VPS29	Vacuolar protein sorting-associated protein 29	0.0351568	2.01407	Low Peak VCD
G3GW11	SCP2	Non-specific lipid-transfer protein	0.00320964	2.00943	Low Peak VCD
G4Y369	G6PD	Glucose-6-phosphate 1-dehydrogenase	0.00278731	2.00261	Low Peak VCD
G3I6I1	PSMC6	26S protease regulatory subunit S10B	0.00337467	2.00042	Low Peak VCD
G3GXR7	MAPRE3	Microtubule-associated protein RP/EB family member 3	0.00243262	1.99043	Low Peak VCD
G3GYY6	CAT	Catalase	0.00637198	1.99037	Low Peak VCD
G3I1J6	ADPRH	[Protein ADP-ribosylarginine] hydrolase	0.0167518	1.98333	Low Peak VCD
G3GR86	PFKP	ATP-dependent 6-phosphofructokinase	0.0296247	1.9729	Low Peak VCD
G3I0C8	ACAT1	Acetyl-CoA acetyltransferase, mitochondrial	0.00388393	1.97138	Low Peak VCD
G3HMD2	SQOR	Sulfide:quinone oxidoreductase, mitochondrial	0.00480901	1.96334	Low Peak VCD
G3GZ21	ECI2	Peroxisomal 3,2-trans-enoyl-CoA isomerase	0.00440793	1.94476	Low Peak VCD
G3HKN0	IGF2BP2	Insulin-like growth factor 2 mRNA-binding protein 2	0.00446007	1.91537	Low Peak VCD
G3HN02	TLN1	Talin-1	0.00441047	1.91126	Low Peak VCD
G3GS40	SUCLG2	Succinyl-CoA ligase [GDP-forming] subunit beta, mitochondrial	0.00671069	1.90896	Low Peak VCD
G3I692	CNDP2	CNDP2	0.00544888	1.90723	Low Peak VCD
G3H7Z2	TAGLN2	Transgelin	0.0322845	1.89585	Low Peak VCD
G3GV81	GPD1L	Glycerol-3-phosphate dehydrogenase [NAD(+)]	0.00182663	1.88809	Low Peak VCD
G3I3W4	ESD	S-formylglutathione hydrolase	0.0262357	1.87588	Low Peak VCD
G3HQI8	ACAA2	Myosin-Vb	0.00536227	1.86571	Low Peak VCD
G3I4K5	RBM14	RNA-binding protein 14	0.025875	1.85821	Low Peak VCD
G3IC99	SEPTIN11	Septin-11	0.0225501	1.84965	Low Peak VCD
G3HJP6	PHB	Prohibitin	0.0218992	1.83092	Low Peak VCD
G3H3P5	KIF5B	Kinesin-like protein	0.0216566	1.81783	Low Peak VCD
G3HY03	DDT	D-dopachrome decarboxylase	0.0273403	1.81252	Low Peak VCD
G3H7B3	LGALS3	Galectin	0.00926226	1.80777	Low Peak VCD
G3GWX6	SERPINB1A	Leukocyte elastase inhibitor A	0.0152213	1.79418	Low Peak VCD
G3HQZ8	ACO1	Cytoplasmic aconitate hydratase	0.0141802	1.78429	Low Peak VCD
G3HUX4	USP14	Ubiquitin carboxyl-terminal hydrolase 14	0.0110511	1.78195	Low Peak VCD
G3IE21	AKR1B8	Aldose reductase-related protein 2	0.0245598	1.77577	Low Peak VCD
G3HYW2	MCTS1	Malignant T cell amplified sequence 1	0.0190496	1.76663	Low Peak VCD
G3H896	PARP3	Poly [ADP-ribose] polymerase	0.00363363	1.76521	Low Peak VCD
G3IKN5	GSTO1	Glutathione S-transferase omega-1	0.0174882	1.76113	Low Peak VCD
G3HSF3	PSMA2	Proteasome subunit alpha type	0.01269	1.76079	Low Peak VCD
G3HNY5	PGK1	Phosphoglycerate kinase	0.00505751	1.75527	Low Peak VCD
G3HLV1	FKBP10	Peptidylprolyl isomerase	0.026199	1.75517	Low Peak VCD
G3HPK0	HSDL2	Hydroxysteroid dehydrogenase-like protein 2	0.0163363	1.74719	Low Peak VCD
G3HAP7	GSS	Glutathione synthetase	0.0190288	1.74649	Low Peak VCD
G3I973	HYOU1	Hypoxia up-regulated protein 1	0.0104039	1.74254	Low Peak VCD
G3H3G9	SEPTIN9	Septin-9	0.0204707	1.72417	Low Peak VCD
G3I3X4	Aldoa	Fructose-bisphosphate aldolase	0.00917514	1.72331	Low Peak VCD
G3HSE4	PSMA1	Proteasome subunit alpha type	0.0207137	1.71225	Low Peak VCD
G3HL13	HSPD1	60 kDa heat shock protein, mitochondrial	0.0266314	1.70986	Low Peak VCD
G3HBD4	NME1	Nucleoside diphosphate kinase	0.0153229	1.69501	Low Peak VCD
G3HT22	GPD2	Glycerol-3-phosphate dehydrogenase	0.00232844	1.68809	Low Peak VCD
G3I4W7	CTSD	Cathepsin D	0.0016875	1.68078	Low Peak VCD
G3HXW0	NFKB2	Nuclear factor NF-kappa-B p100 subunit	0.0208288	1.67454	Low Peak VCD
G3HLX5	COASY	Bifunctional coenzyme A synthase	0.0123349	1.66288	Low Peak VCD
G3HX39	PGK1	Phosphoglycerate kinase	0.0160064	1.65874	Low Peak VCD
G3H0U6	PDIA3	Protein disulfide-isomerase A3	0.0184539	1.64869	Low Peak VCD
G3H2H5	DLAT	Acetyltransferase component of pyruvate dehydrogenase complex	0.0277812	1.64032	Low Peak VCD
G3HAH3	DHODH	Dihydroorotate dehydrogenase (quinone), mitochondrial	0.0113971	1.63914	Low Peak VCD
G3H509	VPS13C	Vacuolar protein sorting-associated protein 13C	0.00269708	1.61952	Low Peak VCD
G3HQT0	PSMB8	Proteasome subunit beta	0.0289479	1.61544	Low Peak VCD
G3I905	UBR4	E3 ubiquitin-protein ligase UBR4	0.0197693	1.60499	Low Peak VCD
G3I7W5	MYO18A	Myosin-XVIIIa	0.00866234	1.60293	Low Peak VCD
G3H533	PPIB	Peptidyl-prolyl cis-trans isomerase	0.0163423	1.59073	Low Peak VCD
G3HH30	AKR1B1	Aldose reductase	0.0154592	1.58462	Low Peak VCD
G3H0S4	SORD	Sorbitol dehydrogenase	0.0217349	1.57504	Low Peak VCD
G3IMX9	VWA5A	von Willebrand factor A domain-containing protein 5A	0.00623581	1.55764	Low Peak VCD
G3HB04	PDIA6	Protein disulfide-isomerase A6	0.00716649	1.55303	Low Peak VCD
G3HZ42	CCT2	T-complex protein 1 subunit beta	0.0152225	1.55251	Low Peak VCD
G3HBE7	ACSF2	Acyl-CoA synthetase family member 2, mitochondrial	0.00251632	1.55115	Low Peak VCD
G3I0Q8	MYO6	Myosin-VI	0.00308986	1.52858	Low Peak VCD
G3GTN3	CPT2	CPT2	0.0118599	1.5216	Low Peak VCD
G3HCD3	PGAM5	Phosphoglycerate mutase family member 5	0.00175327	1.51207	Low Peak VCD
G3GXQ4	HADHB	Trifunctional enzyme subunit beta, mitochondrial	0.0213816	1.51184	Low Peak VCD
G3HUX9	HACD3	Very-long-chain (3R)-3-hydroxyacyl-CoA dehydratase	0.0328213	1.51125	Low Peak VCD

## Sheet: High.Low VCD Day 10
Accession	Gene	Description	Anova (p)	Max fold change	Highest mean condition
G3H2M5	TRAF3	TRAF3-interacting JNK-activating modulator	1.85148e-08	47056.8	Low Peak VCD
G3H1C3	CD14	Monocyte to macrophage differentiation protein	3.21399e-05	6.73799	Low Peak VCD
G3HLT0	SLPI	Antileukoproteinase	5.00249e-05	5.42813	Low Peak VCD
G3HWS9	SACM1L	Phosphatidylinositide phosphatase SAC1	0.000178389	1.564	Low Peak VCD
G3HTA6	EPM2AIP1	EPM2A-interacting protein 1	0.000269438	2.08195	Low Peak VCD
G3I3Y7	GSTP2	Glutathione S-transferase P 2	0.00030457	2.48609	Low Peak VCD
G3HBE7	ACSF2	Acyl-CoA synthetase family member 2, mitochondrial	0.000312892	1.82451	Low Peak VCD
G3HT37	ACBD5	Acyl-CoA-binding domain-containing protein 5	0.000359674	1.69013	Low Peak VCD
G3GZH2	ACAD11	Acyl-CoA dehydrogenase family member 11	0.000434054	2.64524	Low Peak VCD
G3H193	FAF2	FAS-associated factor 2	0.00047326	1.55679	Low Peak VCD
G3IAI6	HMOX1	Heme oxygenase	0.000599219	2.53035	Low Peak VCD
G3H1D2	COIL	Tripartite motif-containing protein 25	0.00070062	1.66872	Low Peak VCD
G3I6V2	ITPR1	Inositol 1,4,5-trisphosphate receptor type 3	0.000769841	1.6312	Low Peak VCD
G3HYC0	CML3	CML3	0.00110069	4.21714	Low Peak VCD
G3IB81	SLC25A20	Mitochondrial carnitine/acylcarnitine carrier protein	0.00111378	1.54335	Low Peak VCD
G3GRY1	HSDL1	HSDL1	0.00123155	1.76557	Low Peak VCD
G3H3Y2	GAG	Retrovirus-related Gag polyprotein	0.00124029	3.24456	Low Peak VCD
G3HKR3	PTPN23	Tyrosine-protein phosphatase non-receptor type 23	0.00128533	1.82008	Low Peak VCD
G3I4G1	XDH	Xanthine dehydrogenase/oxidase	0.00134179	1.84379	Low Peak VCD
G3H1A4	SFXN1	Sidoreflexin	0.00150492	1.70141	Low Peak VCD
G3HQP7	FLOT1	Flotillin-1	0.00151518	1.50593	Low Peak VCD
C9VZQ4	MT-ND5	NADH-ubiquinone oxidoreductase chain 5	0.00190651	1.9992	Low Peak VCD
G3ILW9	FBP2	Fructose-1,6-bisphosphatase isozyme 2	0.00192412	15.4618	Low Peak VCD
G3I6D1	HSD3B1	3 beta-hydroxysteroid dehydrogenase/Delta 5-->	0.0022207	2.89601	Low Peak VCD
G3HP24	IARS	Isoleucyl-tRNA synthetase, cytoplasmic	0.0024045	1.57183	Low Peak VCD
G3HAG8	AP1G1	AP-1 complex subunit gamma	0.00251794	1.50424	Low Peak VCD
G3GRY6	MLYCD	Malonyl-CoA decarboxylase, mitochondrial	0.00273752	1.76478	Low Peak VCD
G3H509	VPS13C	Vacuolar protein sorting-associated protein 13C	0.00278613	2.74246	Low Peak VCD
G3I015	NQO1	NAD(P)H dehydrogenase [quinone] 1	0.0028613	1.78975	Low Peak VCD
G3GRM2	ADAM10	Disintegrin and metalloproteinase domain-containing protein 10	0.00306978	2.04787	Low Peak VCD
G3GV81	GPD1L	Glycerol-3-phosphate dehydrogenase [NAD(+)]	0.00364659	1.63188	Low Peak VCD
G3I5B0	CPT1A	Carnitine O-palmitoyltransferase 1, liver isoform	0.00391533	1.55313	Low Peak VCD
G3I525	AOC3	Amine oxidase (Fragment)	0.00400984	3.51793	Low Peak VCD
G3H6H1	NCEH1	Arylacetamide deacetylase-like 1	0.00417181	1.53954	Low Peak VCD
G3H331	IQGAP1	Ras GTPase-activating-like protein IQGAP2	0.00423398	2.04373	Low Peak VCD
G3HP87	FMO5	Dimethylaniline monooxygenase [N-oxide-forming]	0.00488636	3.23083	Low Peak VCD
G3HSC6	LRRC8D	Leucine-rich repeat-containing protein 8D	0.00528396	2.5245	Low Peak VCD
G3HA21	POR	NADPH--cytochrome P450 reductase	0.0057329	1.9541	Low Peak VCD
G3H7H3	ALG2	Alpha-1,3-mannosyltransferase ALG2	0.00579315	1.88254	Low Peak VCD
G3HK16	MGAT1	Alpha-1,3-mannosyl-glycoprotein 2-beta-N-acetylglucosaminyltransferase	0.0060562	3.00266	Low Peak VCD
G3HT32	CUL2	CUL2	0.00611137	1.70967	Low Peak VCD
G3GTZ6	ABCA1	ATP-binding cassette sub-family A member 1	0.00650317	3.49269	Low Peak VCD
G3IJG2	FAR1	Fatty acyl-CoA reductase	0.00660658	1.66776	Low Peak VCD
G3I7W5	MYO18A	Myosin-XVIIIa	0.00691195	1.99477	Low Peak VCD
G3IBR4	SEPTIN3	Neuronal-specific septin-3	0.007023	2.02079	Low Peak VCD
G3IDB0	SFXN3	Sidoreflexin	0.00702829	1.85708	Low Peak VCD
G3HQ64	DHCR7	7-dehydrocholesterol reductase	0.00703491	1.57061	Low Peak VCD
G3H0V1	MAP1A	Microtubule-associated protein 1A	0.00772752	2.26719	Low Peak VCD
G3HM24	NEK7	Serine/threonine-protein kinase Nek7	0.00823805	1.72775	Low Peak VCD
G3GZH5	DNAJC13	DnaJ-like subfamily C member 13	0.00840563	1.62365	Low Peak VCD
G3I5G5	ELOVL5	Elongation of very long chain fatty acids protein 5	0.00863129	1.72807	Low Peak VCD
G3GV15	ELOVL7	Elongation of very long chain fatty acids protein 7	0.00916871	4.9111	Low Peak VCD
G3HZE9	VARS	Valyl-tRNA synthetase	0.00938766	1.74014	Low Peak VCD
G3HSX2	ABCD1	ATP-binding cassette sub-family D member 1	0.00948455	2.65897	Low Peak VCD
G3H3B9	CBR4	Carbonyl reductase family member 4	0.0100924	1.73681	Low Peak VCD
G3H3S0	GLCE	D-glucuronyl C5-epimerase	0.0102458	2.39993	Low Peak VCD
G3I905	UBR4	E3 ubiquitin-protein ligase UBR4	0.0104715	1.6295	Low Peak VCD
G3I4L6	PC	Pyruvate carboxylase	0.0105462	1.865	Low Peak VCD
G3HUX9	HACD3	Very-long-chain (3R)-3-hydroxyacyl-CoA dehydratase	0.0109539	1.51595	Low Peak VCD
G3I5L5	ALDH1A1	Retinal dehydrogenase 1	0.0110032	2.74396	Low Peak VCD
G3GSJ7	BDH1	BDH1	0.0110155	1.74643	Low Peak VCD
G3GUV3	MMP12	Macrophage metalloelastase	0.0112969	4.34235	Low Peak VCD
G3I7V6	MOGS	MOGS	0.0118665	1.9172	Low Peak VCD
G3HQZ8	ACO1	Cytoplasmic aconitate hydratase	0.0127953	1.76632	Low Peak VCD
G3H973	ANO10	Anoctamin	0.0128903	1.79925	Low Peak VCD
G3IMT4	ADH1	Alcohol dehydrogenase 1	0.013409	2.12934	Low Peak VCD
G3GVN1	TMEM186	Transmembrane protein 186	0.0135731	1.84477	Low Peak VCD
G3GUH8	FAM120A	Serine/threonine-protein kinase WNK2	0.0138438	1.61632	Low Peak VCD
G3I2V0	TRABD	TRABD	0.0138841	1.98046	Low Peak VCD
G3GX76	SLC25A10	Mitochondrial dicarboxylate carrier	0.0146204	1.61604	Low Peak VCD
G3GUK6	NDUFA9	Uncharacterized protein	0.0146664	1.55739	Low Peak VCD
G3HM68	CYP4F6	Cytochrome P450 4F6	0.0147661	1.83593	Low Peak VCD
G3HSU8	ACSL4	Long-chain-fatty-acid--CoA ligase 4	0.0152697	1.71063	Low Peak VCD
G3GZH6	DNAJC13	DnaJ-like subfamily C member 13	0.0162422	1.81849	Low Peak VCD
G3H896	PARP3	Poly [ADP-ribose] polymerase	0.0162782	1.82265	Low Peak VCD
G3I0F7	NAGA	Alpha-galactosidase	0.0164987	1.78441	Low Peak VCD
G3GWD5	WFS1	Wolframin	0.0165023	1.5615	Low Peak VCD
G3H8X2	AGPAT3	1-acyl-sn-glycerol-3-phosphate acyltransferase gamma	0.017541	1.8303	Low Peak VCD
G3HTV9	ACOX1	Acyl-coenzyme A oxidase	0.0175987	1.56637	Low Peak VCD
G3HMD2	SQOR	Sulfide:quinone oxidoreductase, mitochondrial	0.0181667	1.8123	Low Peak VCD
G3I2J2	APOBEC3	Putative DNA dC->	0.018424	2.05763	Low Peak VCD
G3H6A2	TMEM205	TMEM205	0.0195363	1.96509	Low Peak VCD
G3I624	CYT1	Mannose-1-phosphate guanyltransferase alpha	0.0197017	1.80855	Low Peak VCD
G3HWW4	PNPLA6	Neuropathy target esterase	0.0205057	1.53582	Low Peak VCD
G3I5Z4	DNAJC25	DnaJ-like subfamily C member 25	0.0211924	1.60961	Low Peak VCD
G3H239	ATP2A2	Sarcoplasmic/endoplasmic reticulum calcium ATPase 2	0.0214705	1.52383	Low Peak VCD
G3H9Q1	ERGIC1	UPF0474 protein C5orf41-like	0.0223266	1.57852	Low Peak VCD
G3IK12	ACSL3	Long-chain-fatty-acid--CoA ligase 3	0.0256746	1.96602	Low Peak VCD
G3GV75	RALA	RALA	0.0270634	1.50352	Low Peak VCD
G3I9Y6	SLC27A4	Long-chain fatty acid transport protein 4	0.028895	1.69149	Low Peak VCD
G3GYH9	PEX16	Peroxisomal membrane protein PEX16	0.0303086	1.75881	Low Peak VCD
G3HII2	TMTC3	Transmembrane and TPR repeat-containing protein 3	0.0304081	1.5147	Low Peak VCD
G3I7X1	FLOT2	Flotillin-2	0.0304625	1.5932	Low Peak VCD
G3HYC4	SPTLC1	Serine palmitoyltransferase 1	0.0366203	1.78884	Low Peak VCD
G3I0Q8	MYO6	Myosin-VI	0.0429604	2.05843	Low Peak VCD
G3I358	AKAP13	A-kinase anchor protein 13	0.0461591	3.82351	Low Peak VCD
G3HPZ1	GGCX	Vitamin K-dependent gamma-carboxylase	0.0463608	10.2982	Low Peak VCD
G3IFY1	TYMS	TYMS	0.000114344	2.58931	High Peak VCD
G3GZQ9	MCM6	DNA helicase	0.000373047	2.56653	High Peak VCD
G3GUS6	PDE12	2',5'-phosphodiesterase 12	0.00061428	1.72762	High Peak VCD
G3IDS7	SLC16A1	Monocarboxylate transporter 1	0.000965384	1.63703	High Peak VCD
Q2MH30	DHFR	Dihydrofolate reductase	0.000991492	3.43998	High Peak VCD
G3ILQ1	TRIP13	Thyroid receptor-interacting protein 13	0.000994765	2.58889	High Peak VCD
G3GUX2	XPO7	Exportin-7 (Fragment)	0.00117756	2.06078	High Peak VCD
G3HC95	NSUN2	tRNA (Cytosine-5-)-methyltransferase NSUN2	0.00121711	1.561	High Peak VCD
G3I841	SEPSECS	O-phosphoseryl-tRNA(Sec) selenium transferase	0.00122473	1.66298	High Peak VCD
G3GUY5	CCAR2	Protein KIAA1967-like	0.00169293	1.7699	High Peak VCD
G3H7V9	MCM2	DNA helicase	0.00207961	2.6344	High Peak VCD
G3IFL1	PPAT	Amidophosphoribosyltransferase	0.00210528	2.06798	High Peak VCD
G3HR05	NCAPG	Condensin complex subunit 3	0.00212603	5.06805	High Peak VCD
G3HLY0	TUBG1	Tubulin gamma chain	0.0022222	2.14548	High Peak VCD
G3GZ89	IMPDH	Inosine-5'-monophosphate dehydrogenase	0.0023869	1.94807	High Peak VCD
G3HRD3	PRMT5	Protein arginine N-methyltransferase 5	0.00238746	1.57637	High Peak VCD
G3I2I1	MCM4	DNA helicase	0.00244631	2.42287	High Peak VCD
G3HDD8	IPO4	Importin-4	0.00255986	1.50202	High Peak VCD
G3GUM5	NCAPD2	Condensin complex subunit 1	0.00261022	4.87628	High Peak VCD
G3IL43	GNPDA2	Glucosamine-6-phosphate isomerase	0.00272586	4.60209	High Peak VCD
G3H9Z5	EPS8	Epidermal growth factor receptor kinase substrate 8	0.00338146	1.84786	High Peak VCD
G3IHH9	IAH1	Isoamyl acetate-hydrolyzing esterase 1-like	0.00342757	1.5957	High Peak VCD
G3IFZ0	MKI67	Antigen KI-67	0.0039609	24.447	High Peak VCD
G3HEQ2	TRMT2A	Putative tRNA (Uracil-5-)-methyltransferase-like isoform 1	0.00413854	2.86303	High Peak VCD
G3HVL1	CDK1	Cell division control protein 2-like	0.0046353	1.74265	High Peak VCD
G3GUB4	HAT1	Histone acetyltransferase type B catalytic subunit	0.00481119	2.39681	High Peak VCD
G3IAI5	MCM5	DNA helicase	0.00522577	2.58644	High Peak VCD
G3I5N5	TOP2A	DNA topoisomerase 2	0.00542397	10.4437	High Peak VCD
G3HJV5	NUP155	Nuclear pore complex protein Nup155	0.00556035	1.51432	High Peak VCD
G3IEN3	MRPL1	39S ribosomal protein L1, mitochondrial	0.00563562	1.96598	High Peak VCD
G3IJB6	RCC2	Protein RCC2	0.00573572	2.07791	High Peak VCD
G3I1W2	CTPS2	CTP synthase 2	0.00587422	2.79342	High Peak VCD
G3HWP7	SUPT16H	FACT complex subunit SPT16	0.00641599	1.58923	High Peak VCD
B2ZA78	GART	Trifunctional purine biosynthetic protein adenosine-3	0.00719297	1.50161	High Peak VCD
G3IFE7	PGM2	Phosphoglucomutase-2	0.00722814	1.53136	High Peak VCD
G3H638	AHSA1	AHSA1	0.00816249	1.85148	High Peak VCD
G3HC39	FDPS	Farnesyl pyrophosphate synthetase	0.00845663	1.57489	High Peak VCD
G3IKH9	PSAT1	Phosphoserine aminotransferase	0.00860264	1.60348	High Peak VCD
G3I5V6	BUB3	Mitotic checkpoint protein BUB3	0.00878022	2.15755	High Peak VCD
G3I782	HNRNPD	Heterogeneous nuclear ribonucleoprotein D0	0.00904388	1.8511	High Peak VCD
G3H3I2	IPO9	Importin-9	0.00939359	1.54347	High Peak VCD
G3IBT1	PRPF6	Pre-mRNA-processing factor 6	0.0103037	1.5043	High Peak VCD
G3H2E2	HNRNPAB	HNRNPAB	0.0105087	2.23402	High Peak VCD
G3HGV7	RTCB	tRNA-splicing ligase RtcB homolog	0.0105639	1.66538	High Peak VCD
G3HR10	QDPR	Dihydropteridine reductase	0.0108001	1.94616	High Peak VCD
G3GTY6	SMC2	Structural maintenance of chromosomes protein 2	0.0108926	5.63812	High Peak VCD
G3H412	PCNA	Proliferating cell nuclear antigen	0.0115543	2.72222	High Peak VCD
G3HVG9	MATR3	Matrin-3	0.0115637	1.60294	High Peak VCD
G3HAF4	SF3B3	Splicing factor 3B subunit 3	0.0126116	1.56151	High Peak VCD
G3HUN1	UCHL5	Ubiquitin carboxyl-terminal hydrolase	0.0127976	2.77017	High Peak VCD
G3H319	TBCA	Tubulin-specific chaperone A	0.0127999	2.51032	High Peak VCD
G3IP86	RPA1	Replication protein A 70 kDa DNA-binding subunit	0.0133993	1.51528	High Peak VCD
G3I1H0	MCM3	DNA helicase	0.0145165	2.74787	High Peak VCD
G3HJD9	SUPT5H	Transcription elongation factor SPT5	0.0152283	2.79573	High Peak VCD
G3HRR5	ELAVL1	ELAV-like protein	0.0160114	1.89016	High Peak VCD
G3HJB6	HNRNPL	Ras and Rab interactor-like protein	0.0173146	1.6073	High Peak VCD
G3HRP2	CNPY2	CNPY2	0.0175062	3.19643	High Peak VCD
G3H4E0	BST2	Bone marrow stromal antigen 2	0.0175918	1.82873	High Peak VCD
G3I863	EPHA2	Ephrin type-A receptor 2	0.0180422	1.63426	High Peak VCD
G3II33	HNRNPUL2	Heterogeneous nuclear ribonucleoprotein U-like protein 2	0.0184171	1.84889	High Peak VCD
G3HUM5	GPI	SUMO-activating enzyme subunit 2	0.0185626	1.69933	High Peak VCD
G3HFQ4	DLST	Dihydrolipoamide acetyltransferase component of pyruvate dehydrogenase complex	0.0186351	1.60467	High Peak VCD
G3IAS8	HNRNPK	Kinesin-like protein KIF27	0.0206273	1.7731	High Peak VCD
G3HKY0	HMGB2	High mobility group protein B2	0.021714	1.69247	High Peak VCD
G3IF40	CBR1	Carbonyl reductase [NADPH] 1	0.0218431	1.51488	High Peak VCD
G3H1G7	PLPBP	Pyridoxal phosphate homeostasis protein	0.0222201	1.95606	High Peak VCD
G3HCF8	SH3GL1	Endophilin-A2	0.0251557	3.85772	High Peak VCD
G3I5Z8	ECM29	Proteasome-associated protein ECM29-like	0.0254491	1.51429	High Peak VCD
G3I6I1	PSMC6	26S protease regulatory subunit S10B	0.0264231	1.63336	High Peak VCD
G3I9X6	SPTAN1	Spectrin alpha chain, brain	0.0274445	2.53681	High Peak VCD
G3I5U4	SLC1A5	Amino acid transporter	0.0285147	1.82575	High Peak VCD
G3H354	HSP90AA1	Heat shock protein HSP 90-alpha	0.0289175	1.52179	High Peak VCD
G3HZ42	CCT2	T-complex protein 1 subunit beta	0.0310884	2.2611	High Peak VCD
G3HC84	HSP90AB1	Heat shock protein HSP 90-beta	0.0311557	1.67059	High Peak VCD
G3I8B3	FUS	TATA-binding protein-associated factor 2N	0.0314705	2.16983	High Peak VCD
G3HCW3	ASNA1	ATPase ASNA1	0.0324367	2.33274	High Peak VCD
G3HSM3	THOP1	Thimet oligopeptidase	0.0342278	1.53227	High Peak VCD
G3H134	NIFK	MKI67 FHA domain-interacting nucleolar phosphoprotein	0.0344439	1.5045	High Peak VCD
G3I9X8	SPTAN1	Spectrin alpha chain, brain	0.0351106	2.44992	High Peak VCD
V5QSN9	ADSS	Adenylosuccinate synthetase isozyme 2	0.0356705	1.53045	High Peak VCD
G3H7K5	CCT5	CCT5	0.036246	1.86922	High Peak VCD
G3HNK4	DPYSL2	Dihydropyrimidinase-related protein 2	0.0366689	1.65617	High Peak VCD
G3I1P6	HMGN5	Nucleosome-binding protein 1	0.037946	3.75507	High Peak VCD
G3IAU0	SMC4	Uncharacterized protein (Fragment)	0.0415489	2.73149	High Peak VCD
G3H3D3	BCAT1	Branched-chain-amino-acid aminotransferase	0.0446174	87.9366	High Peak VCD

## Sheet: Extended.Normal VCD Day 6
Accession	Gene	Description	Anova (p)	Max fold change	Highest mean condition
G3I7X2	ERAL1	GTP-binding protein era-like	0.00129888	2.09531	Normal VCD
G3HT22	GPD2	Glycerol-3-phosphate dehydrogenase	0.00182876	1.76166	Normal VCD
G3I7W5	MYO18A	Myosin-XVIIIa	0.00269489	1.73531	Normal VCD
G3HBI1	PXDN	Peroxidasin-like	0.0041286	1.55976	Normal VCD
G3HXN7	HEXB	Beta-hexosaminidase	0.00463841	2.24733	Normal VCD
G3H742	RIOK2	Serine/threonine-protein kinase RIO2	0.00482641	2.58057	Normal VCD
G3IDS0	PRPF40A	Pre-mRNA-processing factor 40-like A	0.00566868	2.03331	Normal VCD
G3HHV4	THBS1	Thrombospondin-1	0.00583758	6.13879	Normal VCD
G3GW85	WDR43	WD repeat-containing protein 43	0.00882239	1.55622	Normal VCD
G3IFB0	SRRM2	Serine/arginine repetitive matrix protein 2	0.00920011	1.74455	Normal VCD
G3H951	KPNA6	Importin subunit alpha	0.00928971	3.28066	Normal VCD
G3HS38	TCOF1	Treacle protein	0.010223	2.76391	Normal VCD
G3HM24	NEK7	Serine/threonine-protein kinase Nek7	0.0120634	1.81796	Normal VCD
G3HTF7	MYO1C	Myosin-Ic	0.0121177	1.585	Normal VCD
G3HRJ7	CTNND1	Catenin delta-1	0.0123377	1.53623	Normal VCD
G3HXR8	PICALM	Phosphatidylinositol-binding clathrin assembly protein	0.012342	1.80428	Normal VCD
G3HUM5	GPI	SUMO-activating enzyme subunit 2	0.0147897	2.40782	Normal VCD
G3HUX4	USP14	Ubiquitin carboxyl-terminal hydrolase 14	0.0149837	2.65212	Normal VCD
G3H6B2	DNM2	Dynamin	0.0155959	2.01883	Normal VCD
G3HEZ1	ETF1	Eukaryotic peptide chain release factor subunit 1	0.0173971	1.64317	Normal VCD
G3I7L9	EIF3C	Eukaryotic translation initiation factor 3 subunit C	0.0178106	1.58174	Normal VCD
G3ICV1	INPPL1	Phosphatidylinositol-3,4,5-trisphosphate 5-phosphatase 2	0.0181895	1.90467	Normal VCD
G3GVF5	SNX8	Sorting nexin-8	0.0186445	4.0878	Normal VCD
G3IC91	VWA5A	von Willebrand factor A domain-containing protein 5A	0.0198829	2.24508	Normal VCD
G3HLM3	NMT1	Glycylpeptide N-tetradecanoyltransferase	0.0205161	1.91004	Normal VCD
G3I5S9	PHLDB1	Pleckstrin-likey-like domain family B member 1	0.0215019	1.84284	Normal VCD
G3I525	AOC3	Amine oxidase (Fragment)	0.0223159	2.28762	Normal VCD
G3I1V4	ATIC	Bifunctional purine biosynthesis protein PURH	0.0223913	1.92254	Normal VCD
G3I027	TRAP1	Heat shock protein 75 kDa, mitochondrial	0.0242011	1.69466	Normal VCD
G3I1H0	MCM3	DNA helicase	0.0242595	1.59442	Normal VCD
G3GVS4	NMT2	Glycylpeptide N-tetradecanoyltransferase 2	0.025752	2.48938	Normal VCD
G3GRU2	ZC3H18	Zinc finger CCCH domain-containing protein 18	0.0259453	3.17323	Normal VCD
G3HWM5	BOP1	Ribosome biogenesis protein BOP1	0.0297132	2.02006	Normal VCD
G3HF62	SBNO1	Protein strawberry notch-like 2	0.0299285	1.57515	Normal VCD
G3GR83	AKR1E2	1,5-anhydro-D-fructose reductase	0.0319305	1.61828	Normal VCD
G3H897	RRP9	RRP9	0.0346495	1.60551	Normal VCD
G3IQ51	MRTO4	mRNA turnover protein 4-like	0.0347746	1.50006	Normal VCD
G3I6F9	EHD1	EH domain-containing protein 1	0.0375881	1.65572	Normal VCD
G3IFX0	PDCD6	Programmed cell death protein 6	0.0379078	1.84751	Normal VCD
G3GVL1	TRPV2	Transient receptor potential cation channel subfamily V member 2	0.0392474	2.01058	Normal VCD
G3HTH3	ABR	Active breakpoint cluster region-related protein	0.0414709	2.06893	Normal VCD
G3GZ94	FLNC	Filamin-C	3.16755e-05	Infinity	Extended VCD
G3GRE1	EPRS	Bifunctional aminoacyl-tRNA synthetase (Fragment)	0.00521136	1.53827	Extended VCD
G3HCY7	TRMT1	tRNA (guanine(26)-N(2))-dimethyltransferase	0.0083689	1.87659	Extended VCD
G3HXV9	GBF1	Golgi-specific brefeldin A-resistance guanine nucleotide exchange factor 1	0.0111425	1.73377	Extended VCD
G3H910	MAN1A2	alpha-1,2-Mannosidase	0.0125825	2.2017	Extended VCD
G3INF7	GSTM1	Glutathione S-transferase Mu 1	0.0157595	1.90018	Extended VCD
G3H231	SLC33A1	Acetyl-coenzyme A transporter 1	0.0172108	1.73425	Extended VCD
G3HFM4	FLNB	Filamin-B	0.0180656	1.6006	Extended VCD
G3GY17	CAND1	Cullin-associated NEDD8-dissociated protein 1	0.0190175	1.86817	Extended VCD
G3I2J5	SUN2	Protein unc-84-like B	0.019226	1.50957	Extended VCD
G3I8U4	SMCHD1	EMILIN-2 (Fragment)	0.0415673	1.52013	Extended VCD

## Sheet: Extended.Normal VCD Day 10
Accession	Gene	Description	Anova (p)	Max fold change	Highest mean condition
G3I525	AOC3	Amine oxidase (Fragment)	1.06458e-06	2.43071	Normal VCD
G3HXR8	PICALM	Phosphatidylinositol-binding clathrin assembly protein	0.000971717	1.6157	Normal VCD
G3HB62	ABCF2	ATP-binding cassette sub-family F member 2	0.00154879	1.75208	Normal VCD
G3H3P5	KIF5B	Kinesin-like protein	0.00218658	1.57177	Normal VCD
G3H6B2	DNM2	Dynamin	0.00240157	1.53718	Normal VCD
G3HSE8	RRAS	Ras-related protein R-Ras2 (Fragment)	0.00295664	2.03918	Normal VCD
G3I1V3	FN1	Fibronectin	0.00306693	1230.93	Normal VCD
G3HXN7	HEXB	Beta-hexosaminidase	0.00359466	2.44031	Normal VCD
G3I1Z7	DRG1	Developmentally-regulated GTP-binding protein 1	0.00481807	1.69788	Normal VCD
G3HYQ6	RPS6KA1	Ribosomal protein S6 kinase	0.00520172	1.85151	Normal VCD
G3I0F7	NAGA	Alpha-galactosidase	0.00575494	1.75362	Normal VCD
Q9ERF7	ICAM1	Intercellular adhesion molecule 1	0.00581819	1.64809	Normal VCD
G3HQV2	OXSR1	Serine/threonine-protein kinase OSR1	0.00603464	1.91952	Normal VCD
G3HHX8	DHX29	ATP-dependent RNA helicase DHX29	0.00605834	2.87259	Normal VCD
G3H8H7	DNAJC10	DnaJ homolog subfamily C member 10	0.00617039	11.4901	Normal VCD
G3I903	ACOT9	Acyl-coenzyme A thioesterase 9, mitochondrial	0.00624347	1.71666	Normal VCD
G3H6V7	LPL	Lipoprotein lipase	0.0066697	2.46608	Normal VCD
G3I6D1	HSD3B1	3 beta-hydroxysteroid dehydrogenase/Delta 5-->	0.0073893	1.73736	Normal VCD
G3I4H1	MAPK1	Mitogen-activated protein kinase	0.00851269	1.58281	Normal VCD
G3HBE7	ACSF2	Acyl-CoA synthetase family member 2, mitochondrial	0.0090003	1.60268	Normal VCD
G3GVL1	TRPV2	Transient receptor potential cation channel subfamily V member 2	0.00902978	1.87703	Normal VCD
G3IDU7	GUSB	Beta-glucuronidase	0.00916894	2.81524	Normal VCD
G3H5N7	MRPS9	28S ribosomal protein S9, mitochondrial	0.0093564	2.47707	Normal VCD
G3HQZ8	ACO1	Cytoplasmic aconitate hydratase	0.0095933	6.74644	Normal VCD
G3HT22	GPD2	Glycerol-3-phosphate dehydrogenase	0.00970666	1.68492	Normal VCD
G3HHV4	THBS1	Thrombospondin-1	0.00982416	51.1242	Normal VCD
G3HM24	NEK7	Serine/threonine-protein kinase Nek7	0.0101936	1.71721	Normal VCD
G3HLV6	ACLY	ATP-citrate synthase	0.0112671	1.50502	Normal VCD
G3HIW3	SETD3	SET domain-containing protein 3	0.0113966	1.86263	Normal VCD
G3I7W5	MYO18A	Myosin-XVIIIa	0.0125074	2.43581	Normal VCD
G3H3Y2	GAG	Retrovirus-related Gag polyprotein	0.0126302	1.53354	Normal VCD
G3GRY1	HSDL1	HSDL1	0.0130074	1.70377	Normal VCD
G3HI96	CORO1C	Coronin	0.013757	1.53294	Normal VCD
G3H1D2	COIL	Tripartite motif-containing protein 25	0.0164083	1.64838	Normal VCD
G3I3N5	ATP6V1C1	V-type proton ATPase subunit C	0.0167666	2.40836	Normal VCD
G3IBY4	PLS3	Plastin-3	0.0169242	1.60926	Normal VCD
G3HBM4	SLC25A13	Calcium-binding mitochondrial carrier protein Aralar2	0.0176839	1.51214	Normal VCD
G3HVX5	IGF2BP2	Insulin-like growth factor 2 mRNA-binding protein 3	0.0186734	2.37734	Normal VCD
G3I319	AP2M1	AP-2 complex subunit mu-1	0.0186916	1.59811	Normal VCD
G3HLM0	DCAKD	DCAKD	0.0198665	1.50697	Normal VCD
G3IBR4	SEPTIN3	Neuronal-specific septin-3	0.0210281	2.08018	Normal VCD
G3HWN6	TOP1	DNA topoisomerase I (Fragment)	0.0211619	1.50059	Normal VCD
G3GSJ7	BDH1	BDH1	0.0221744	2.02049	Normal VCD
G3HQP7	FLOT1	Flotillin-1	0.0240025	1.59556	Normal VCD
G3HKQ8	DHX30	Putative ATP-dependent RNA helicase DHX30	0.024725	6.04044	Normal VCD
G3HMG4	APP	Amyloid beta A4 protein	0.0273199	2.00229	Normal VCD
G3I0Q8	MYO6	Myosin-VI	0.0281103	1.73408	Normal VCD
G3GUV3	MMP12	Macrophage metalloelastase	0.028821	3.66769	Normal VCD
G3I027	TRAP1	Heat shock protein 75 kDa, mitochondrial	0.0288636	4.66509	Normal VCD
G3I4G0	EHD1	EH domain-containing protein 3	0.0297855	3.18792	Normal VCD
G3HLT0	SLPI	Antileukoproteinase	0.0323802	3.55264	Normal VCD
G3HBI1	PXDN	Peroxidasin-like	0.032864	2.63776	Normal VCD
G3HSH0	TRMT10C	Mitochondrial ribonuclease P protein 1	0.0329169	1.85802	Normal VCD
G3HRJ7	CTNND1	Catenin delta-1	0.034587	1.62411	Normal VCD
G3H515	RAB13	Ras-related protein Rab-8B	0.0358094	2.76805	Normal VCD
G3HH34	COL12A1	Collagen alpha-1(XII) chain (Fragment)	0.0372284	1.78634	Normal VCD
G3GUY5	CCAR2	Protein KIAA1967-like	8.37899e-05	1.81923	Extended VCD
G3IK64	FAM160B1	UPF0518 protein FAM160B1	0.000555287	2.00501	Extended VCD
G3HQ97	GOLIM4	Golgi integral membrane protein 4	0.000652133	1.99351	Extended VCD
G3H7T9	HUWE1	E3 ubiquitin-protein ligase HUWE1 (Fragment)	0.00133483	2.21713	Extended VCD
G3GWP1	SEC24C	Protein transport protein Sec24C	0.00139168	1.51872	Extended VCD
G3H4V0	HDLBP	Vigilin	0.00149613	1.60082	Extended VCD
G3HXV9	GBF1	Golgi-specific brefeldin A-resistance guanine nucleotide exchange factor 1	0.00265527	1.58717	Extended VCD
G3HR08	LAP3	Cytosol aminopeptidase	0.00298721	1.57231	Extended VCD
G3HRD3	PRMT5	Protein arginine N-methyltransferase 5	0.00481772	1.73868	Extended VCD
G3I9F0	USO1	General vesicular transport factor p115	0.00584826	1.94766	Extended VCD
G3I7H7	ACAD9	Acyl-CoA dehydrogenase family member 9, mitochondrial	0.00590622	1.52213	Extended VCD
G3H3Q1	PKM	Pyruvate kinase	0.00609349	1.98182	Extended VCD
G3HHF3	OXCT1	Succinyl-CoA:3-ketoacid-coenzyme A transferase	0.00732133	1.89951	Extended VCD
G3IEG6	TUBB	Tubulin beta chain	0.0080878	2.2014	Extended VCD
G3IC73	CLCC1	Chloride channel CLIC-like protein 1	0.0087487	3.34336	Extended VCD
G3H902	PTGFRN	Prostaglandin F2 receptor negative regulator	0.0089616	2.61792	Extended VCD
G3GY17	CAND1	Cullin-associated NEDD8-dissociated protein 1	0.00919234	1.84067	Extended VCD
G3I6B2	MUT	Methylmalonyl-CoA mutase, mitochondrial	0.00976185	1.69117	Extended VCD
G3HSL4	EEF2	Elongation factor 2	0.0103603	2.77521	Extended VCD
G3HQM6	HSP90AB1	Endoplasmin	0.0121029	3.55687	Extended VCD
G3IKC3	GSTM3	Glutathione S-transferase Mu 6	0.0125314	7.86759	Extended VCD
G3H3G9	SEPTIN9	Septin-9	0.0128344	1.6332	Extended VCD
G3H8W5	PFKL	6-phosphofructokinase	0.0128933	1.56699	Extended VCD
G3GUS6	PDE12	2',5'-phosphodiesterase 12	0.0132215	1.91353	Extended VCD
G3GZ54	TNPO3	Transportin-3	0.0136334	1.65044	Extended VCD
G3GZ94	FLNC	Filamin-C	0.0138719	2.52023	Extended VCD
G3GXT2	CAD	CAD protein	0.0141884	1.55536	Extended VCD
G3HBD6	SPAG9	C-jun-amino-terminal kinase-interacting protein 4	0.0147841	4.94516	Extended VCD
G3HAJ0	GOLGB1	Golgin subfamily B member 1	0.0156274	1.85464	Extended VCD
G3HYU7	XPO5	Exportin-5	0.0161775	1.96655	Extended VCD
G3INM4	H2-L	H-2 class I histocompatibility antigen, L-D alpha chain	0.0164757	1.57583	Extended VCD
G3HDD8	IPO4	Importin-4	0.0171487	1.60194	Extended VCD
G3HDE8	PCK2	Phosphoenolpyruvate carboxykinase [GTP], mitochondrial	0.0177277	1.94306	Extended VCD
G3H3I2	IPO9	Importin-9	0.0197005	1.73121	Extended VCD
G3HTA6	EPM2AIP1	EPM2A-interacting protein 1	0.0201354	2.18263	Extended VCD
G3HP75	PHGDH	D-3-phosphoglycerate dehydrogenase	0.0219618	1.75711	Extended VCD
G3H1S2	UGGT1	UDP-glucose:glycoprotein glucosyltransferase 1	0.027847	1.53796	Extended VCD
G3IFV3	XPO1	Exportin-1	0.0299045	1.57577	Extended VCD
G3HBJ9	METAP2	Methionine aminopeptidase 2	0.0309399	1.8397	Extended VCD
G3HHV6	FAM98B	Protein FAM98B	0.0329331	1.66184	Extended VCD
G3I5S7	ARCN1	Coatomer subunit delta	0.0367347	1.51967	Extended VCD
G4Y366	SLC2A1	Glucose transporter 1	0.0426143	1.77232	Extended VCD
G3ILF9	PYGL	Alpha-1,4 glucan phosphorylase	0.0469693	2.32496	Extended VCD
